# Supplementary material for: Exploring the achievements and forecasting of SDG 3 using machine learning algorithms: Bangladesh perspective
Source: PLoS One. 2025 Mar 4;20(3):e0314466. doi: 10.1371/journal.pone.0314466 (PMC11878945; doi:10.1371/journal.pone.0314466)
Supplement: S1 Data — (XLSX) [file pone.0314466.s001.xlsx]

## Sheet: NMR
Year	Rate
1960	102.7
1961	101
1962	99.3
1963	97.7
1964	96.2
1965	95.1
1966	94.2
1967	93.7
1968	93.4
1969	93.5
1970	94.4
1971	96.3
1972	94.1
1973	94.3
1974	94.4
1975	94.3
1976	94
1977	93.3
1978	92.2
1979	90.8
1980	89.1
1981	86.9
1982	84.5
1983	81.9
1984	79.3
1985	76.8
1986	74.5
1987	72.3
1988	70.1
1989	67.8
1990	65.6
1991	63.3
1992	61.1
1993	58.8
1994	56.4
1995	54.2
1996	52
1997	49.9
1998	47.9
1999	45.9
2000	44
2001	42.2
2002	40.4
2003	38.8
2004	37.3
2005	35.9
2006	34.5
2007	33.1
2008	31.8
2009	30.6
2010	29.4
2011	28.2
2012	27.1
2013	25.9
2014	24.8
2015	23.6
2016	22.4
2017	20.9
2018	19.7
2019	18.5
2020	17.5

## Sheet: U5MR
Year	Rate
1960	262.6
1961	256.2
1962	250.4
1963	245.1
1964	240.5
1965	236.5
1966	233.5
1967	231.3
1968	229.7
1969	228.7
1970	273.8
1971	371.3
1972	227.7
1973	227.1
1974	225.9
1975	224.2
1976	221.8
1977	218.6
1978	214.9
1979	210.5
1980	205.7
1981	200.7
1982	195.3
1983	189.7
1984	183.9
1985	177.8
1986	171.5
1987	165.1
1988	158.7
1989	152.4
1990	146.1
1991	139.8
1992	133.5
1993	127.2
1994	120.9
1995	114.7
1996	108.6
1997	102.6
1998	96.8
1999	91.3
2000	86
2001	81.1
2002	76.5
2003	72.3
2004	68.3
2005	64.6
2006	61
2007	57.8
2008	54.7
2009	51.8
2010	49.1
2011	46.7
2012	44.4
2013	42.2
2014	40.1
2015	38.1
2016	36.1
2017	34.2
2018	32.4
2019	30.7
2020	29.1

## Sheet: MMR
Year	Rate
2000	434
2001	423
2002	410
2003	395
2004	372
2005	343
2006	315
2007	297
2008	280
2009	269
2010	258
2011	248
2012	238
2013	227
2014	214
2015	200
2016	186
2017	173
2018	169
2019	165
2020	163

## Sheet: MCRTI
Year	Rate
2000	10.8
2001	12
2002	13.5
2003	14.9
2004	16.4
2005	17.6
2006	17.6
2007	16.9
2008	16.9
2009	16.9
2010	16.9
2011	16.8
2012	15.9
2013	15.9
2014	15.9
2015	15.8
2016	15.8
2017	15.6
2018	15.5
2019	15.3
